# Supplementary material for: Comparative Study of Vaccinated and Unvaccinated Hospitalised Patients: A Retrospective Population Study of 500 Hospitalised Patients with SARS-CoV-2 Infection in a Spanish Population of 220,000 Inhabitants
Source: Viruses. 2022 Oct 17;14(10):2284. doi: 10.3390/v14102284 (PMC9611498; doi:10.3390/v14102284)
Supplement: Supplementary file 1 [file viruses-14-02284-s001.zip]

Archive with 1 entries (1 files):
- viruses-1962920-supplementary.pdf
